# Supplementary material for: Mapping of quantitative trait loci for early seed germination using whole-genome resequencing chromosome segment substitution lines of aus Kasalath in the background of japonica Nipponbare
Source: Front Plant Sci. 2025 Oct 20;16:1691426. doi: 10.3389/fpls.2025.1691426 (PMC12580301; doi:10.3389/fpls.2025.1691426)
Supplement: Supplementary Table 1 — Detailed genotype phenotype information about CSSLs. [file Table1.xlsx]

## Sheet: Supplemental_Table_1
Supplemental Table 1 Detailed genetype phenotype information about CSSLs
Chr. No.in database	Chr.1	Chr.2	Chr.3	Chr.4	Chr.5	Chr.6	Chr.7	Chr.8	Chr.9	Chr.10	Chr.11	Chr.12	GP-2021	GP-2022	GP-2021-STDEV	GP-2022-STDEV	GR-2021	GR-2022	GR-2021-STDEV	GR-2022-STDEV	GI-2021	GI-2022	GI-2021-STDEV	GI-2022-STDEV
1（Nip）													90.9348	91.2014	3.89315	2.00188	30.7204	9.69912	5.55177	6.55883	10.3889	9.61587	0.759447	0.483458
2（Kasa）													98	98.6395	3.4641	2.35653	95.3333	98.6395	4.16333	2.35653	20.6389	24.3889	2.7441	0.787636
3	12753010-23080553		24498528-25902772										86.4722	77.6696	1.35486	1.71233	74.3611	62.2655	3.81548	7.21979	16.5587	12.123	0.876971	1.01082
15	20420277-23080553 30098739-30936895	28788538-33065905		1-18763936									92.1621	96.5816	2.63306	1.23502	85.0932	54.9362	2.23947	7.10944	16.8778	14.15	0.688463	1.24733
18					6369702-29499109								93.567	83.8214	3.84448	9.11055	76.3975	55.945	8.06856	12.8424	16.6532	12.6778	2.48504	1.88984
25		1-566994 19758182-20812000			25582261-26403840		2866674-18658665					1-530108	85.141	92	4.57775	2	77.686	67.3333	1.83098	9.2376	14.9056	14.8254	0.64255	0.60161
29	41555817-42180831						7037335-17131808	982150-3970748					86	72.3765	2	1.95055	70	55.0621	6.9282	5.62677	15.6167	12.4389	0.416667	1.82531
36						11244058-17904403			1-12186899				91.3333	83.5034	5.03322	8.07957	78.6667	64.8951	4.6188	12.642	15.4032	13.523	0.83746	0.804471
37					20233003-23829286					22599338-23207287	18688109-19928948		94.4297	95.3448	3.15817	4.1223	88.8298	62.6435	3.10569	1.82772	16.9008	15.8071	1.27054	0.992706
38		18687405-19453604		19958624-28684416					17777615-23012720		1-550503 25618669-26429089		90.4539	89.5897	5.08868	7.63879	84.3688	50.1026	8.02546	7.0406	14.7754	13.2587	0.988601	0.790112
45				19958624-28684416							15225282-29021106	19868246-25110698	85.2381	87.6701	1.0817	2.04612	73.8503	78.7415	3.77773	3.39711	15.1278	16.3444	0.619438	0.786401
4	20199495-30933540	34285553-35665484		1-19164357									80.2365	82	9.50009	2	60.1914	50.6667	4.35383	4.16333	9.94048	12.6889	1.35556	0.175066
5	27714775-40333603		26331010-36413819			11244035-24960874							81.5556	64	4.53791	8.7178	65.8519	15.3333	12.3135	2.3094	14.7881	7.85317	0.847258	1.00707
6	36164571-43270923												80.6667	56.6667	6.1101	2.3094	58.6667	10.6667	12.0554	10.2632	12.3087	7.23254	1.37145	0.685327
7		6056093-18140038 18291104-18745734					4567029-6208033 6619976-15253847						90	59.3333	4	5.03322	58	31.3333	6	1.1547	13.8063	8.55714	0.273119	0.468322
8		7377052-18697772											91.3333	67.3333	5.7735	4.16333	60	50	5.2915	6	14.123	10.731	1.03472	1.13092
9	8719621-22258949 40479998-41400565	6032759-27946330		27528260-35502694	1-1476294		4224480-15253770 21652187-25309137 29466281-29697621	15731912-20578395 23814030-24484065			1-7822666		81.6162	96.6667	3.5741	2.3094	32.1886	80	12.7614	4	9.29524	15.5889	0.247882	0.342513
10		19601952-30641574											78.6667	64	7.57188	6.9282	42.6667	18.6667	4.16333	2.3094	11.3246	8.13016	1.34289	0.832317
11		1-540992 26492152-32560190											85.5186	82	1.00739	5.2915	60.9364	32.6667	5.00171	8.0829	12.5167	10.9762	0.520416	1.08333
12		26499581-34613021			1-2298035	7340233-20810452					9304606-16436485	25526384-27531856	84.0184	68.6667	6.39795	11.3725	50.8893	32.6667	10.0592	20.4287	12.4865	10.354	1.32792	3.10662
13			1-9218248		1200729-2297983		17114976-18710947	23621279-26031999		1-3814034	5414495-17510799		86.9249	88.5986	3.53348	4.1322	60.9619	47.0476	1.5472	10.6036	13.7643	12.5175	1.17825	0.840818
14	3539506-6650064			1-34104857									62.6667	68.6667	3.05505	8.0829	35.3333	34	4.16333	4	9.51746	10.0889	0.415415	1.42997
17				25591865-30236854 30594721-34067597						21911023-23207287			73.8639	82	8.57943	5.2915	46.9932	42	2.63805	7.2111	11.2675	11.9127	0.751402	1.16487
19					1-29499109								89.1576	83.396	6.63922	5.54594	67.3885	42.0662	8.78345	11.5679	14.5754	12.1444	1.01054	0.979276
20					1-17256739								91.2789	91.451	5.02328	1.0896	50.2993	44.1176	5.55707	5.45859	14.2222	13.0889	0.594963	0.300154
21					6369702-29499109								83.1981	84.6667	10.4274	5.7735	60.7684	50	7.58097	2	12.9778	12.581	0.900206	0.475362
22			10331346-13766265		23462256-29831792								88.5714	93.2653	4.70345	3.16662	61.0884	47.6327	4.422	3.82216	13.573	13.2619	0.819554	0.744915
23	3539506-4175246	34346633-35937250				1-5048231 5397132-23510719		24957129-28443022					87.6967	45.3333	5.52795	5.7735	46.2857	5.33333	3.57999	1.1547	13.8	4.90476	1.09176	0.652394
24							1-4207242						77.584	82.6667	6.44535	3.05505	33.736	32	11.3387	12.1655	9.3754	11.0968	1.27174	0.957357
26	1-4341907 8326310-11779452 34666816-40419048	34721152-35937250	521634-10709620		1-1689766 5489936-7232634	111169-7243462	7666466-23658776		17353727-18898004			5454517-23396871	51.4947	76	5.69113	6	23.4029	50	3.33793	6	6.7119	11.2937	0.304753	0.555948
27			28008770-36413819	26751171-34348200			24658312-29697621		1-5918708				86	53.3333	5.2915	6.1101	61.3333	12.6667	5.7735	8.0829	13.6103	6.64921	0.950168	1.10412
28	13775348-23898489					1361544-29821130		15723697-22335512 24424543-28443022					84.5657	56	2.78576	8.7178	40.6426	12	4.38508	4	12.1056	6.62937	0.832252	1.1563
30					1-1703272 25366920-25697462	5269035-6849443		2910119-9373360 24424543-28443022		13866500-21696849	5001737-7973671		86.8376	94.719	0.296077	2.98718	49.8006	36.4183	3.67554	4.06509	11.2175	13.1333	0.682338	0.592312
31			1-9218248		1-2298035		17114976-18710947	18819770-26031999		1-3814034		25526531-27531856	87.4039	95.9184	0.407876	3.5348	45.6263	30.0787	9.80856	7.97839	11.9508	12.454	0.575286	1.13582
32					1136375-2525262 5294090-20036202 24824897-25755476	5269035-6849443	2824983-3256914	2904826-25475345 27339238-28443022		188223-1466466			86.3686	97.9592	2.95192	0	56.7352	28.5714	3.06346	3.5348	12.0794	12.0714	1.08587	0.483773
33					4130528-6707422	12836487-17852970			1-12192763 19188677-19323651 21342616-22751882				82.3413	85.2653	7.44246	4.93911	44.5238	49.7279	9.15042	12.1679	10.2214	12.3865	1.66585	1.2043
39		18687405-30641574		22967722-28684416					17777615-18670666	1-13033931	1-1691077	23483113-25110698	84	64	2	19.2873	46.6667	13.3333	5.03322	5.03322	12.2627	7.72063	0.467518	2.15189
42											1-7810538		84.8903	68	2.57896	13.1149	60.4431	36	5.61432	8.7178	13.6476	9.82222	1.59229	1.92659
43						23540839-31248787	7037335-14619967						87.8925	72.6667	4.84778	8.0829	62.0169	29.3333	9.37197	8.0829	13.1317	10.1198	0.81855	1.10548
44											3691677-5958005 9032255-18824552		89.2727	82.8931	5.3567	6.41169	72	36.5786	5.67145	4.12364	13.5841	11.9667	0.717573	1.11816
46		16573486-17996046										1-17923069	89.2925	79.3333	4.09474	3.05505	67.7823	27.3333	6.01184	3.05505	14.9833	10.6563	0.294863	0.346854
47	3539506-8326549							24422340-28443022		1-4094541		3631729-23331999 24226671-25324244	80.381	52.6667	5.98782	4.6188	58.0544	13.3333	7.53129	8.0829	12.6	6.64286	1.55027	1.17008
48	36164571-443269728												79.3333	68.6667	3.05505	5.03322	58.6667	16.6667	6.1101	5.03322	12.25	8.85635	0.64291	0.602796

## Sheet: Supplemental_Table_2
Supplemental Table 2 Correlation analysis between GP, GR and GI
列1	GP-2021	GR-2021	GI-2021
GP-2021	1
GR-2021	0.64	1
GI-2021	0.74	0.9	1
列1	GP-2022	GR-2022	GI-2022
GP-2022	1
GR-2022	0.65	1
GI-2022	0.8	0.9	1

## Sheet: Supplemental_Table_3
Supplemental Table 3 the informantion about qSV-1 candidate genes
MSU-7.0	RAP-DB	Gene Annotation	Gene Symbol
LOC_Os01g52480	Os01g0723100	senescence-associated protein, putative, expressed
LOC_Os01g52560	Os01g0724500	Plant PDR ABC transporter associated domain containing protein	OsABCG38, OsPDR15
LOC_Os01g52570	Os01g0724700	lachrymatory factor synthase, putative, expressed
LOC_Os01g52700	Os01g0726950	expressed protein
LOC_Os01g52770	Os01g0728100	GDSL-like lipase/acylhydrolase, putative, expressed	OsGELP24
LOC_Os01g52780	Os01g0728150	HVA22, putative, expressed
LOC_Os01g52920	Os01g0729900	expressed protein
LOC_Os01g52950	NA	retrotransposon protein, putative, unclassified, expressed
LOC_Os01g53040	Os01g0730700	OsWRKY14	OsWRKY14
LOC_Os01g53090	Os01g0731100	pathogen-related protein, putative, expressed
LOC_Os01g53160	Os01g0732300	OVATE FAMILY PROTEIN 3	OsOFP3, OsOFP04
LOC_Os01g53255	Os01g0733801	expressed protein
LOC_Os01g53320	NA	transposon protein, putative, unclassified, expressed
LOC_Os01g53350	Os01g0734800	uridine diphosphate glycosyltransferase; flavonoid O-diglucosyltransferase	OsUGT-3
LOC_Os01g53380	NA	anthocyanidin 5,3-O-glucosyltransferase, putative, expressed
LOC_Os01g53620	Os01g0738000	expressed protein
LOC_Os01g53650	Os01g0738400	CCCH zinc finger protein; CCCH-zinc finger	OsC3H10, OsTZF8, OsCCCH-Zn-2, OsEnS-12
LOC_Os01g53680	Os01g0738800	6-phosphofructokinase, putative, expressed	OsPFK02, PFK02, PFK2
LOC_Os01g53690	Os01g0738866	expressed protein
LOC_Os01g53760	NA	expressed protein
